# Supplementary material for: Differences in Pulmonary Function Improvement after Once-Daily LABA/LAMA Fixed-Dose Combinations in Patients with COPD
Source: J Clin Med. 2022 Dec 1;11(23):7165. doi: 10.3390/jcm11237165 (PMC9739795; doi:10.3390/jcm11237165)
Supplement: Supplementary file 1 [file jcm-11-07165-s001.zip]

Archive with 1 entries (1 files):
- jcm-2008613-supplementary.pdf
